# Supplementary material for: Identifying dysregulated immune cell subsets following volumetric muscle loss with pseudo-time trajectories
Source: Commun Biol. 2023 Jul 19;6:749. doi: 10.1038/s42003-023-04790-6 (PMC10356763; doi:10.1038/s42003-023-04790-6)
Supplement: Supplementary file 3 — Supplementary Data 1 [file 42003_2023_4790_MOESM3_ESM.xlsx]

## Sheet: Figure 4C
	Ly6Chi Monocytes
	Subcritical				Critical VML
D1	878.697	389.578	321.801	598.282	558.77	516.027	474.183	815.79
D3	362.596	332.591	177.383	125.796	447.097	782.838	503.095	388.861
D7	9.58044	12.1311	22.4504	61.2839	83.9002	76.8287	80.8462	75.6313	Uninjured control average: 0.26
	Ly6Cint Monocytes
	Subcritical				Critical VML
D1	554.303	271.763	156.597	305.314	264.889	263.767	274.432	596.955
D3	608.245	455.808	220.02	270.323	527.055	838.662	885.326	715.262
D7	38.2617	35.0308	106.694	165.438	259.338	215.849	262.728	214.613	Uninjured control average: 0.14
	Ly6Clo Monocytes
	Subcritical				Critical VML
D1	290.466	158.96	77.3076	245.966	177.398	152.484	178.185	470.353
D3	970.253	756.403	309.558	456.468	701.135	1218.57	1319.63	1279.27
D7	84.7224	46.7664	151.233	306.277	598.166	344.14	597.018	360.042	Uninjured control average: 0.96

## Sheet: Figure 5B
	M1-like Mφ
	Subcritical				Critical VML
D1	93.7853	34.0162	40.7086	40.8043	41.4159	32.949	44.1799	32.6336
D3	65.0116	34.9155	46.2585	22.5546	51.4051	46.6683	71.44	58.055
D7	10.2712	22.3283	24.7604	42.3726	57.7621	56.9592	46.2365	40.9371	Uninjured control average: 1.42
	Unpolarized Mφ
	Subcritical				Critical VML
D1	19.9717	6.88472	7.34882	6.64372	8.0531	3.60289	7.67739	6.23052
D3	361.347	170.407	266.22	153.505	189.74	155.925	507.571	379.952
D7	27.51	44.0413	74.2091	93.9165	176.19	125.443	191.525	125.472	Uninjured control average: 0.15
	M2-like Mφ
	Subcritical				Critical VML
D1	20.4389	15.3175	17.2117	9.76726	16.969	7.03145	11.9348	16.2402
D3	171.969	87.5271	110.448	133.333	86.7081	117.456	224.826	148.124
D7	44.3283	73.0944	114.779	138.493	249.012	191.409	242.449	134.785	Uninjured control average: 0.63
	Hybrid Mφ
	Subcritical				Critical VML
D1	30.3079	16.5396	25.7209	15.7664	27.0354	17.0847	28.6157	22.8282
D3	38.3459	11.3207	17.2301	16.5696	12.7821	15.8522	21.2858	11.9439
D7	9.31015	31.3387	32.9176	39.9554	72.9287	59.3435	44.2536	49.1245	Uninjured control average: 0.33

## Sheet: Figure 6C
	Day 3
	TNF-α+ TGF-β+				TNF-α- TGF-β-
Subcritical	805.632	165.776	1973.09	484.097	1092.73	228.778	2538.62	568.706
Critical VML	348.149	1300.35	776.297	1469.25	390.701	1088.54	943.914	1794.8
	Day 7
	TNF-α+ TGF-β+				TNF-α- TGF-β-
Subcritical	29.2451	3.06641	21.4365		18.8758	2.04427	12.5046
Critical VML	12.1241	231.529	135.799	151.067	4.44862	143.379	138.007	122.165

## Sheet: Figure 6D
	Effector				Stimulatory				Chemoattractive				Regulatory				Inflammatory
Subcritical	0	42.38	0	5.53	0	74.62	0	0	0	73.84	0	89.4	0	0	0	0	55.87	44.57	6.47	10.71
Critical VML	34.12	0	72.4	19.71	54.61	0	136.14	0	44.42	0.13	14.53	1.97	308.84	0	229.53	0	40.31	0	63.32	0

## Sheet: Figure 7G
Uninjured	Subcritical	Critical
4.53043	229.187	289.148
5.32992	83.3466	238.78
9.86036	154.834	384.287

## Sheet: Figure 7K
	M2s per Collagen			FAPs per Collagen
Uninjured	0.076782	0.096137	0.031503	0.004268	0.013338	0.004381
Subcritical Injury	0.228466	0.133424	0.419315	0.01299	0.003168	0.078861
Critical VML	0.178118	0.641882	0.197641	0.09126	0.054134	0.045627

## Sheet: Figure 9C
	Inactivated T cells
	Subcritical				Critical VML
D1	71.4135	28.5271	9.94458	44.4222	53.3187	23.2474	29.2003	86.0643
D3	30.8572	98.7882	19.2477	60.3156	105.207	336.51	96.6019	169.991
D7	11.5663	2.972	8.21556	18.1444	30.5057	19.3851	27.1953	21.2387	Uninjured control average: 0.08
	CD8+ Cytotoxic T cells
	Subcritical				Critical VML
D1	50.7565	41.1964	23.4898	45.9258	43.8223	43.1404	61.0234	164.461
D3	21.7816	65.8054	19.3114	32.0637	59.4714	204.438	85.2473	110.838
D7	3.15446	0.930987	3.84141	6.85087	13.6042	8.11728	22.9496	6.66582	Uninjured control average: 0.18
	All-Positive T cells
	Subcritical				Critical VML
D1	2.69292	8.69074	2.53758	2.42687	3.21805	3.18458	1.63195	0.067554
D3	55.3471	69.2992	24.1233	19.3151	73.2791	101.848	84.6327	64.9678
D7	32.7198	14.1796	16.6835	14.0754	33.29	43.4033	51.2924	68.1752	Uninjured control average: 0.28
	CD127+ Helper T cells
	Subcritical				Critical VML
D1	7.84015	1.29797	3.97783	1.10792	3.50199	2.65381	0.845119	0.641767
D3	22.4731	33.4636	9.56011	20.8526	35.5161	83.0583	27.4208	62.7244
D7	39.0905	25.3157	19.7678	21.4661	37.6375	85.2129	72.4061	111.71	Uninjured control average: 0.11
	CD4+ CD25+ CD127+
	Subcritical				Critical VML
D1	10.3967	9.76298	2.12608	2.87531	12.0519	1.95321	0.990829	5.70835
D3	24.2018	73.4981	21.4147	34.5942	98.3941	128.308	47.7303	114.203
D7	28.8231	16.3997	18.1135	16.3175	29.7974	56.0055	45.8993	64.2217	Uninjured control average: 0.44
